# Supplementary material for: A healthy individual with a homozygous PTCH2 frameshift variant: Are variants of PTCH2 associated with nevoid basal cell carcinoma syndrome?
Source: Hum Genome Var. 2019 Feb 22;6:10. doi: 10.1038/s41439-019-0041-2 (PMC6384928; doi:10.1038/s41439-019-0041-2)
Supplement: Supplementary file 1 — Supplementary table [file 41439_2019_41_MOESM1_ESM.xlsx]

## Sheet: gnomad_ENSG00000117425_2018_06_
Chrom	Position	RSID	Reference	Alternate	Source	Filters - exomes	Filters - genomes	Consequence	Protein Consequence	Transcript Consequence	Annotation	Flags	Allele Count	Allele Number	Number of Homozygotes	Allele Frequency	Allele Count African	Allele Number African	Homozygote Count African	Allele Count Ashkenazi Jewish	Allele Number Ashkenazi Jewish	Homozygote Count Ashkenazi Jewish	Allele Count East Asian	Allele Number East Asian	Homozygote Count East Asian	Allele Count European (Finnish)	Allele Number European (Finnish)	Homozygote Count European (Finnish)	Allele Count European (Non-Finnish)	Allele Number European (Non-Finnish)	Homozygote Count European (Non-Finnish)	Allele Count Latino	Allele Number Latino	Homozygote Count Latino	Allele Count Other	Allele Number Other	Homozygote Count Other	Allele Count South Asian	Allele Number South Asian	Homozygote Count South Asian
9	98208674	rs189667531	C	T	E G	PASS	PASS	c.*2-1G>A		c.*2-1G>A	splice acceptor	LC LoF	8	259470	0	3.08e-05	0	22470	0	0	9934	0	0	18502	0	0	16012	0	8	121870	0	0	34158	0	0	6256	0	0	30268	0
9	98209192	rs769856624	C	T	E	PASS	NA	c.*1+1G>A		c.*1+1G>A	splice donor	LC LoF	3	245474	0	1.22e-05	0	15296	0	0	9848	0	0	17248	0	0	22298	0	3	110938	0	0	33582	0	0	5482	0	0	30782	0
9	98209218	rs780722472	CCT	C	E	PASS	NA	p.Arg1440AlafsTer14	p.Arg1440AlafsTer14	c.4318_4319delAG	frameshift	LC LoF	1	245944	0	4.07e-06	0	15304	0	0	9850	0	0	17248	0	0	22300	0	0	111396	0	1	33580	0	0	5484	0	0	30782	0
9	98209345	rs749622879	C	CAG	E	PASS	NA	p.Cys1398SerfsTer55	p.Cys1398SerfsTer55	c.4191_4192dupCT	frameshift	LC LoF	1	245904	0	4.07e-06	0	15268	0	0	9840	0	0	17230	0	0	22298	0	1	111426	0	0	33578	0	0	5482	0	0	30782	0
9	98209349	rs769175073	GT	G	E	PASS	NA	p.Leu1397SerfsTer55	p.Leu1397SerfsTer55	c.4188delA	frameshift	LC LoF	1	245746	0	4.07e-06	0	15236	0	0	9836	0	0	17214	0	0	22300	0	1	111326	0	0	33576	0	0	5478	0	0	30780	0
9	98209358	.	G	A	G	NA	PASS	p.Arg1394Ter	p.Arg1394Ter	c.4180C>T	stop gained	LC LoF	1	30910	0	3.24e-05	0	8716	0	0	300	0	0	1622	0	0	3486	0	1	14966	0	0	838	0	0	982	0	0	0	0
9	98209666	rs771819989	CCT	C	E	PASS	NA	p.Gly1291ValfsTer33	p.Gly1291ValfsTer33	c.3870_3871delAG	frameshift		1	243420	0	4.11e-06	0	15096	0	0	9734	0	0	17178	0	0	21846	0	0	109926	0	0	33476	0	0	5430	0	1	30734	0
9	98212223	.	C	T	E	PASS	NA	c.3450-1G>A		c.3450-1G>A	splice acceptor		1	246062	0	4.06e-06	0	15274	0	0	9848	0	0	17244	0	1	22284	0	0	111608	0	0	33560	0	0	5482	0	0	30762	0
9	98218671	.	C	CTCCTCCCAGCTCAAAGGAAGAAAATAATTTGAGCAGG	E	PASS	NA	p.Val1065ProfsTer9	p.Val1065ProfsTer9	c.3192_3193insCCTGCTCAAATTATTTTCTTCCTTTGAGCTGGGAGGA	stop gained		1	245906	0	4.07e-06	0	15296	0	0	9846	0	0	17244	0	0	22102	0	1	111582	0	0	33578	0	0	5478	0	0	30780	0
9	98222184	.	C	G	G	NA	PASS	n.53+1G>Câ€		n.53+1G>C	splice donor	LC LoF	2	30980	0	6.46e-05	2	8730	0	0	302	0	0	1622	0	0	3494	0	0	15014	0	0	838	0	0	980	0	0	0	0
9	98236427	.	T	C	E	PASS	NA	c.1366-2A>Gâ€		c.1366-2A>G	splice acceptor	LC LoF	1	161224	0	6.2e-06	0	9046	0	0	8036	0	0	12250	0	0	9234	0	1	70086	0	0	25410	0	0	4108	0	0	23054	0
9	98238339	rs753240797	CG	C	E	PASS	NA	p.Ala569LeufsTer11	p.Ala569LeufsTer11	c.1704delC	frameshift		1	245930	0	4.07e-06	0	15274	0	0	9844	0	0	17242	0	0	22246	0	1	111532	0	0	33574	0	0	5480	0	0	30738	0
9	98244421	rs780378700	C	T	E	PASS	NA	p.Trp77Terâ€	p.Trp77Ter	c.231G>A	stop gained	LC LoF	1	246198	0	4.06e-06	0	15302	0	0	9848	0	0	17248	0	0	22294	0	1	111660	0	0	33582	0	0	5484	0	0	30780	0
9	98244497	rs776103507	AAAAGC	A	E	PASS	NA	p.Leu51HisfsTer?â€	p.Leu51HisfsTer?	c.150_154delGCTTT	frameshift	LC LoF	5	245550	0	2.04e-05	0	15260	0	0	9840	0	0	17234	0	0	22176	0	5	111388	0	0	33536	0	0	5470	0	0	30646	0
9	98247978	.	G	C	E	PASS	NA	p.Tyr191Ter	p.Tyr191Ter	c.573C>G	stop gained		1	246190	0	4.06e-06	0	15304	0	0	9850	0	0	17248	0	0	22300	0	1	111642	0	0	33582	0	0	5482	0	0	30782	0
9	98248157	rs368869806	C	T	E	PASS	NA	c.395-1G>A		c.395-1G>A	splice acceptor		1	246230	0	4.06e-06	0	15304	0	0	9850	0	0	17248	0	0	22298	0	1	111680	0	0	33582	0	0	5486	0	0	30782	0
9	98256543	rs182672851	C	A	G	NA	PASS	n.140+1G>Tâ€		n.140+1G>T	splice donor	LC LoF	1	30968	0	3.23e-05	0	8728	0	0	302	0	0	1622	0	0	3494	0	0	15002	0	1	838	0	0	982	0	0	0	0
9	98269510	.	C	A	G	NA	PASS	c.-253+1G>Tâ€		c.-253+1G>T	splice donor	LC LoF	1	30966	0	3.23e-05	1	8726	0	0	302	0	0	1622	0	0	3492	0	0	15004	0	0	838	0	0	982	0	0	0	0
9	98278904	.	C	T	E	PASS	NA	c.198+1G>Aâ€		c.198+1G>A	splice donor	LC LoF	6	234538	0	2.56e-05	0	14448	0	0	9666	0	0	16330	0	0	21844	0	1	105912	0	5	31638	0	0	5170	0	0	29530	0
9	98278922	.	CTT	C	E	PASS	NA	p.Lys60ArgfsTer28â€	p.Lys60ArgfsTer28	c.179_180delAA	frameshift	LC LoF	1	239022	0	4.18e-06	0	14766	0	0	9756	0	0	16626	0	0	22142	0	1	108296	0	0	32168	0	0	5276	0	0	29992	0
9	98278933	rs749229122	CT	C	E	PASS	NA	p.Arg57GlyfsTer22â€	p.Arg57GlyfsTer22	c.169delA	frameshift	LC LoF	1	242168	0	4.13e-06	1	14974	0	0	9798	0	0	16928	0	0	22202	0	0	109684	0	0	32820	0	0	5366	0	0	30396	0
9	98279010	rs756069384	G	C	E	PASS	NA	p.Tyr31Terâ€	p.Tyr31Ter	c.93C>G	stop gained	LC LoF	1	245428	0	4.08e-06	1	15236	0	0	9832	0	0	17178	0	0	22288	0	0	111386	0	0	33368	0	0	5450	0	0	30690	0
9	98279010	rs756069384	G	T	E	PASS	NA	p.Tyr31Terâ€	p.Tyr31Ter	c.93C>A	stop gained	LC LoF	1	245428	0	4.08e-06	0	15236	0	0	9832	0	0	17178	0	0	22288	0	0	111386	0	0	33368	0	0	5450	0	1	30690	0
9	98279020	rs199948834	C	CG	E	PASS	NA	p.Arg28ProfsTer11â€	p.Arg28ProfsTer11	c.82dupC	frameshift	LC LoF	1	245268	0	4.08e-06	0	15224	0	0	9828	0	0	17166	0	0	22286	0	1	111316	0	0	33328	0	0	5454	0	0	30666	0
9	98279028	rs768959514	TG	T	E G	PASS	PASS	p.Pro25GlnfsTer54â€	p.Pro25GlnfsTer54	c.74delC	frameshift	LC LoF	6	275796	0	2.18e-05	0	23894	0	0	10124	0	0	18756	0	0	25746	0	0	126096	0	5	34108	0	1	6424	0	0	30648	0
9	98279069	rs376685937	C	CA	E	PASS	NA	p.Val12CysfsTer27â€	p.Val12CysfsTer27	c.33dupT	frameshift	LC LoF	2	244352	0	8.19e-06	0	15210	0	0	9816	0	2	17002	0	0	22256	0	0	111222	0	0	32952	0	0	5428	0	0	30466	0
9	98279098	rs752765582	TC	T	E G	PASS	PASS	p.Glu2AsnfsTer9â€	p.Glu2AsnfsTer9	c.4delG	frameshift	LC LoF	8	265834	0	3.01e-05	0	23678	0	4	9820	0	0	17892	0	0	25578	0	4	123908	0	0	31122	0	0	6156	0	0	27680	0
1	45292954	rs767204444	C	T	E	PASS	NA	p.Trp800Ter	p.Trp800Ter	c.2399G>A	stop gained		1	245938	0	4.066e-06	0	15296	0	0	9848	0	0	17246	0	0	22152	0	0	111548	0	0	33580	0	0	5486	0	1	30782	0
1	45293052	.	TGCCCGTCTCCTCGCCTCTCACCCTGTA	T	E	PASS	NA	c.2366_2371+21delTAC...		c.2366_2371+21delTACAGGGTGAGAGGCGAGGAGACGGGC	splice donor		1	245490	0	4.073e-06	0	15270	0	0	9842	0	0	17246	0	0	22096	0	1	111192	0	0	33582	0	0	5480	0	0	30782	0
1	45293090	rs11573588	G	GT	E	PASS	NA	p.Tyr785Ter	p.Tyr785Ter	c.2354dupA	stop gained		1	245802	0	4.068e-06	0	15294	0	0	9844	0	0	17242	0	0	22236	0	0	111340	0	0	33582	0	0	5482	0	1	30782	0
1	45293129	rs771498368	T	TG	E	PASS	NA	p.Pro773ThrfsTer25	p.Pro773ThrfsTer25	c.2315dupC	frameshift		2	245948	0	8.132e-06	0	15270	0	0	9842	0	0	17242	0	0	22244	0	0	111506	0	0	33582	0	0	5480	0	2	30782	0
1	45293238	.	A	AGG	E	PASS	NA	p.Leu736ProfsTer8	p.Leu736ProfsTer8	c.2205_2206dupCC	frameshift		2	246128	0	8.126e-06	0	15288	0	0	9848	0	0	17246	0	0	22276	0	0	111632	0	0	33576	0	0	5480	0	2	30782	0
1	45293324	.	CACCAAGG	C	E	PASS	NA	p.Thr705SerfsTer7	p.Thr705SerfsTer7	c.2114_2120delCCTTGGT	frameshift		2	243650	0	8.208e-06	0	15238	0	0	9806	0	2	17236	0	0	21524	0	0	110072	0	0	33552	0	0	5454	0	0	30768	0
1	45293551	.	A	C	E	PASS	NA	p.Tyr674Ter	p.Tyr674Ter	c.2022T>G	stop gained		1	246084	0	4.064e-06	0	15294	0	0	9848	0	0	17244	0	0	22278	0	0	111578	0	0	33576	0	0	5484	0	1	30782	0
1	45293553	rs769826884	AG	A	E	PASS	NA	p.Tyr674IlefsTer26	p.Tyr674IlefsTer26	c.2019delC	frameshift		4	246092	0	1.625e-05	0	15294	0	1	9848	0	0	17246	0	0	22278	0	3	111584	0	0	33576	0	0	5484	0	0	30782	0
1	45293614	rs763613266	CCTTGT	C	E	PASS	NA	p.Thr652AlafsTer33	p.Thr652AlafsTer33	c.1954_1958delACAAG	frameshift		2	246096	0	8.127e-06	0	15288	0	0	9846	0	0	17246	0	0	22288	0	2	111582	0	0	33578	0	0	5486	0	0	30782	0
1	45293658	rs776304186	C	CA	E	PASS	NA	p.Gly639TrpfsTer48	p.Gly639TrpfsTer48	c.1914dupT	frameshift		2	246104	0	8.127e-06	0	15296	0	0	9850	0	0	17248	0	0	22286	0	2	111576	0	0	33582	0	0	5484	0	0	30782	0
1	45293695	.	TG	T	E	PASS	NA	p.Pro626HisfsTer21	p.Pro626HisfsTer21	c.1877delC	frameshift		1	245822	0	4.068e-06	0	15302	0	0	9850	0	0	17248	0	0	22280	0	1	111300	0	0	33580	0	0	5480	0	0	30782	0
1	45293821	.	C	CAGCTCCTGGGCAAACTCCAAGGGCTGAGCTGGCGGGACTGTGGAGGGGAGGGGAAGGGAGA	E	PASS	NA	p.Gly585LeufsTer43	p.Gly585LeufsTer43	c.1751_1752insTCTCCCTTCCCCTCCCCTCCACAGTCCCGCCAGCTCAGCCCTTGGAGTTTGCCCAGGAGCT	frameshift		1	245064	0	4.081e-06	0	15300	0	0	9848	0	0	17248	0	0	21944	0	1	110890	0	0	33582	0	0	5470	0	0	30782	0
1	45294087	rs752008202	C	G	E	PASS	NA	c.1591-1G>C		c.1591-1G>C	splice acceptor		1	245420	0	4.075e-06	0	15252	0	0	9828	0	0	17244	0	0	22264	0	0	111008	0	0	33568	0	0	5474	0	1	30782	0
1	45294180	.	G	A	G	NA	PASS	p.Gln530Ter	p.Gln530Ter	c.1588C>T	stop gained		1	30948	0	3.231e-05	0	8720	0	0	302	0	0	1622	0	0	3494	0	1	14990	0	0	838	0	0	982	0	0	0	0
1	45294195	.	G	A	E	PASS	NA	p.Arg525Ter	p.Arg525Ter	c.1573C>T	stop gained		3	245380	0	1.223e-05	0	15200	0	0	9836	0	1	17234	0	0	22070	0	1	111258	0	0	33542	0	0	5466	0	1	30774	0
1	45294199	rs143390610	C	CG	E	PASS	NA	p.Leu524AlafsTer40	p.Leu524AlafsTer40	c.1568dupC	frameshift		1	245336	0	4.076e-06	0	15198	0	0	9838	0	0	17236	0	0	22054	0	1	111222	0	0	33542	0	0	5472	0	0	30774	0
1	45294241	rs765293448	G	GT	G	NA	PASS	p.Asn509LysfsTer55	p.Asn509LysfsTer55	c.1526dupA	frameshift		2	30944	0	6.463e-05	0	8722	0	0	302	0	0	1620	0	0	3492	0	2	14988	0	0	838	0	0	982	0	0	0	0
1	45294653	.	C	A	G	NA	PASS	c.1464+1G>T		c.1464+1G>T	splice donor		1	30930	0	3.233e-05	0	8714	0	0	302	0	0	1620	0	0	3492	0	1	14984	0	0	836	0	0	982	0	0	0	0
1	45294747	rs760470396	C	T	E G	PASS	PASS	c.1372-1G>A		c.1372-1G>A	splice acceptor		2	272164	0	7.349e-06	0	23608	0	0	10064	0	2	18708	0	0	24812	0	0	124218	0	0	33958	0	0	6378	0	0	30418	0
1	45294748	rs138930060	T	C	E	PASS	NA	c.1372-2A>G		c.1372-2A>G	splice acceptor		1	241470	0	4.141e-06	1	14914	0	0	9768	0	0	17112	0	0	21356	0	0	109366	0	0	33134	0	0	5404	0	0	30416	0
1	45294868	.	A	T	E	PASS	NA	p.Cys444Ter	p.Cys444Ter	c.1332T>A	stop gained		1	245154	0	4.079e-06	0	15172	0	0	9830	0	1	17212	0	0	22142	0	0	111004	0	0	33556	0	0	5468	0	0	30770	0
1	45294873	rs755069524	GC	G	E G	PASS	PASS	p.Leu443SerfsTer91	p.Leu443SerfsTer91	c.1326delG	frameshift		46	276070	0	0.0001666	1	23880	0	1	10128	0	0	18832	0	6	25640	0	34	125964	0	0	34398	0	4	6452	0	0	30776	0
1	45294899	rs781171287	GCCACC	G	E	PASS	NA	p.Val433ProfsTer36	p.Val433ProfsTer36	c.1296_1300delGGTGG	frameshift		1	244816	0	4.085e-06	0	15080	0	0	9810	0	0	17198	0	0	22140	0	0	110798	0	0	33562	0	0	5460	0	1	30768	0
1	45294985	rs781065537	C	T	E	PASS	NA	c.1216-1G>A		c.1216-1G>A	splice acceptor		1	245002	0	4.082e-06	0	15098	0	0	9806	0	0	17220	0	0	22176	0	0	110898	0	1	33570	0	0	5466	0	0	30768	0
1	45295080	rs756351532	CA	C	E	PASS	NA	p.Leu403ArgfsTer9	p.Leu403ArgfsTer9	c.1208delT	frameshift		1	246214	0	4.062e-06	0	15298	0	0	9848	0	0	17244	0	0	22294	0	1	111680	0	0	33582	0	0	5486	0	0	30782	0
1	45295099	rs370215096	CG	C	E G	PASS	PASS	p.Arg397ValfsTer15	p.Arg397ValfsTer15	c.1189delC	frameshift		11	277168	0	3.969e-05	0	24006	0	0	10152	0	0	18866	0	0	25792	0	11	126686	0	0	34420	0	0	6464	0	0	30782	0
1	45295115	rs777588680	CAG	C	E G	PASS	PASS	p.Ser391Ter	p.Ser391Ter	c.1172_1173delCT	frameshift		65	277190	1	0.0002345	0	24016	0	0	10152	0	64	18866	1	0	25794	0	0	126692	0	0	34420	0	1	6468	0	0	30782	0
1	45295169	.	G	A	E	PASS	NA	p.Gln374Ter	p.Gln374Ter	c.1120C>T	stop gained		1	246188	0	4.062e-06	0	15302	0	0	9848	0	0	17246	0	0	22300	0	0	111642	0	0	33582	0	1	5486	0	0	30782	0
1	45295172	rs751671465	G	A	E G	PASS	PASS	p.Gln373Ter	p.Gln373Ter	c.1117C>T	stop gained		10	277124	0	3.608e-05	0	24024	0	0	10148	0	0	18868	0	0	25794	0	0	126626	0	10	34420	0	0	6462	0	0	30782	0
1	45295197	rs768120453	CTGGGCCAGCTGGAGAAACAGGG	C	E	PASS	NA	c.1084-14_1091delCCC...		c.1084-14_1091delCCCTGTTTCTCCAGCTGGCCCA	splice acceptor		1	246048	0	4.064e-06	0	15304	0	0	9842	0	0	17246	0	0	22298	0	0	111518	0	0	33576	0	1	5484	0	0	30780	0
1	45295206	rs771818563	C	A	E	PASS	NA	c.1084-1G>T		c.1084-1G>T	splice acceptor		1	246004	0	4.065e-06	0	15302	0	0	9842	0	0	17246	0	0	22298	0	1	111474	0	0	33578	0	0	5482	0	0	30782	0
1	45295285	rs753662272	C	T	E	PASS	NA	c.1083+1G>A		c.1083+1G>A	splice donor		1	246136	0	4.063e-06	0	15302	0	0	9842	0	0	17244	0	0	22300	0	1	111604	0	0	33578	0	0	5486	0	0	30780	0
1	45295288	rs757205202	G	A	E	PASS	NA	p.Gln361Ter	p.Gln361Ter	c.1081C>T	stop gained		5	246104	0	2.032e-05	0	15300	0	0	9842	0	0	17244	0	0	22300	0	3	111576	0	2	33578	0	0	5484	0	0	30780	0
1	45295330	rs202104574	G	A	E	PASS	NA	p.Gln347Ter	p.Gln347Ter	c.1039C>T	stop gained		7	246198	0	2.843e-05	0	15300	0	0	9850	0	0	17244	0	0	22300	0	7	111658	0	0	33580	0	0	5486	0	0	30780	0
1	45295333	rs11573578	CCTCA	C	E	PASS	NA	p.Ser344ArgfsTer67	p.Ser344ArgfsTer67	c.1032_1035delTGAG	frameshift		2	246204	0	8.123e-06	0	15298	0	0	9848	0	0	17246	0	0	22300	0	2	111664	0	0	33582	0	0	5486	0	0	30780	0
1	45295341	rs753948891	C	T	E	PASS	NA	p.Trp343Ter	p.Trp343Ter	c.1028G>A	stop gained		1	246220	0	4.061e-06	0	15302	0	0	9848	0	1	17248	0	0	22300	0	0	111674	0	0	33582	0	0	5486	0	0	30780	0
1	45295350	rs764865626	T	TC	E	PASS	NA	p.Asp340GlyfsTer6	p.Asp340GlyfsTer6	c.1018dupG	frameshift		3	246232	0	1.218e-05	0	15304	0	0	9850	0	0	17248	0	0	22300	0	0	111682	0	0	33582	0	0	5486	0	3	30780	0
1	45295384	rs772922085	A	ACAGCTGG	E	PASS	NA	p.Tyr329ProfsTer9	p.Tyr329ProfsTer9	c.978_984dupCCAGCTG	frameshift		2	246230	0	8.122e-06	0	15298	0	0	9850	0	0	17246	0	0	22300	0	2	111686	0	0	33582	0	0	5486	0	0	30782	0
1	45295434	rs776595824	C	G	E	PASS	NA	c.936-1G>C		c.936-1G>C	splice acceptor		1	246092	0	4.064e-06	0	15268	0	0	9844	0	1	17246	0	0	22296	0	0	111596	0	0	33578	0	0	5484	0	0	30780	0
1	45296522	.	G	A	G	NA	PASS	p.Gln271Ter	p.Gln271Ter	c.811C>T	stop gained		1	30920	0	3.234e-05	0	8704	0	0	302	0	0	1620	0	0	3490	0	1	14984	0	0	838	0	0	982	0	0	0	0
1	45296592	rs771872936	G	T	E	PASS	NA	p.Tyr247Ter	p.Tyr247Ter	c.741C>A	stop gained		1	242314	0	4.127e-06	0	15174	0	0	9562	0	0	17096	0	0	22060	0	1	109678	0	0	33006	0	0	5396	0	0	30342	0
1	45296609	rs761441991	G	A	E	PASS	NA	p.Gln242Ter	p.Gln242Ter	c.724C>T	stop gained		1	244766	0	4.086e-06	0	15232	0	0	9778	0	0	17178	0	0	22220	0	0	110966	0	0	33348	0	0	5432	0	1	30612	0
1	45296673	.	C	CT	E	PASS	NA	p.Leu221AlafsTer12	p.Leu221AlafsTer12	c.659dupA	frameshift		1	245324	0	4.076e-06	0	15234	0	0	9832	0	1	17226	0	0	22212	0	0	111062	0	0	33522	0	0	5470	0	0	30766	0
1	45296699	rs779090972	G	A	E	PASS	NA	p.Gln212Ter	p.Gln212Ter	c.634C>T	stop gained		3	244326	0	1.228e-05	0	15104	0	0	9812	0	1	17220	0	0	22136	0	2	110344	0	0	33514	0	0	5452	0	0	30744	0
1	45297387	.	GC	G	E	PASS	NA	p.Ala203ProfsTer36	p.Ala203ProfsTer36	c.607delG	frameshift		1	158290	0	6.318e-06	0	7986	0	0	8314	0	0	10902	0	0	15546	0	0	63032	0	0	24720	0	0	3996	0	1	23794	0
1	45297412	.	C	A	G	NA	PASS	p.Gly195Ter	p.Gly195Ter	c.583G>T	stop gained		1	30916	0	3.235e-05	1	8724	0	0	302	0	0	1616	0	0	3494	0	0	14962	0	0	838	0	0	980	0	0	0	0
1	45297423	.	CA	C	E	PASS	NA	p.Cys191AlafsTer48	p.Cys191AlafsTer48	c.571delT	frameshift		2	192626	0	1.038e-05	0	10724	0	0	8844	0	2	13266	0	0	17888	0	0	83232	0	0	27700	0	0	4580	0	0	26392	0
1	45297471	rs761307519	T	C	E	PASS	NA	c.526-2A>G		c.526-2A>G	splice acceptor		6	236366	0	2.538e-05	0	14450	0	0	9616	0	0	16586	0	0	21616	0	1	106334	0	4	32338	0	1	5302	0	0	30124	0
1	45297700	.	TG	T	E	PASS	NA	p.Asn157LysfsTer16	p.Asn157LysfsTer16	c.471delC	frameshift		1	246264	0	4.061e-06	0	15302	0	0	9850	0	0	17248	0	0	22298	0	0	111716	0	1	33582	0	0	5486	0	0	30782	0
1	45297710	rs767453494	C	T	E	PASS	NA	p.Trp154Ter	p.Trp154Ter	c.462G>A	stop gained		2	246254	0	8.122e-06	0	15304	0	0	9850	0	0	17248	0	0	22294	0	2	111710	0	0	33582	0	0	5484	0	0	30782	0
1	45297823	.	C	T	E	PASS	NA	c.455+1G>A		c.455+1G>A	splice donor		1	246262	0	4.061e-06	0	15304	0	0	9850	0	0	17248	0	0	22298	0	0	111714	0	0	33582	0	0	5484	0	1	30782	0
1	45297897	rs775458482	TGAGGATG	T	E	PASS	NA	p.Asn125LysfsTer30	p.Asn125LysfsTer30	c.375_381delCATCCTC	frameshift		1	246270	0	4.061e-06	0	15304	0	0	9850	0	0	17248	0	0	22300	0	0	111718	0	1	33582	0	0	5486	0	0	30782	0
1	45297905	.	TTC	T	E	PASS	NA	p.Asn125HisfsTer19	p.Asn125HisfsTer19	c.372_373delGA	frameshift		1	246268	0	4.061e-06	0	15304	0	0	9850	0	0	17248	0	0	22300	0	0	111718	0	1	33580	0	0	5486	0	0	30782	0
1	45297980	rs776540541	G	GT	E	PASS	NA	p.Thr100AsnfsTer45	p.Thr100AsnfsTer45	c.298dupA	frameshift		1	246012	0	4.065e-06	0	15300	0	0	9842	0	0	17248	0	0	22298	0	0	111484	0	0	33580	0	0	5478	0	1	30782	0
1	45298015	.	T	C	E	PASS	NA	c.266-2A>G		c.266-2A>G	splice acceptor		1	245062	0	4.081e-06	0	15280	0	0	9812	0	0	17242	0	0	22284	0	1	110626	0	0	33570	0	0	5468	0	0	30780	0
1	45307649	rs779286817	G	GAA	E	PASS	NA	p.Gly48TrpfsTer25	p.Gly48TrpfsTer25	c.133_134dupTT	frameshift		1	246252	0	4.061e-06	0	15304	0	0	9850	0	0	17248	0	0	22300	0	1	111706	0	0	33580	0	0	5482	0	0	30782	0
1	45307673	.	A	AGG	G	NA	PASS	p.Ala38LeufsTer35	p.Ala38LeufsTer35	c.110_111insCC	frameshift		1	30968	0	3.229e-05	0	8730	0	0	302	0	0	1620	0	0	3492	0	1	15004	0	0	838	0	0	982	0	0	0	0
1	45307699	.	TC	T	E	PASS	NA	p.Ser29AlafsTer2	p.Ser29AlafsTer2	c.84delG	frameshift		1	246168	0	4.062e-06	1	15300	0	0	9850	0	0	17248	0	0	22300	0	0	111626	0	0	33580	0	0	5482	0	0	30782	0
1	45308598	.	G	A	E	PASS	NA	p.Arg3Ter	p.Arg3Ter	c.7C>T	stop gained		1	140564	0	7.114e-06	0	7008	0	0	7900	0	0	9840	0	0	14300	0	1	52900	0	0	22830	0	0	3642	0	0	22144	0
